# Supplementary material for: Generation and analysis of innovative genomically humanized knockin SOD1, TARDBP (TDP-43), and FUS mouse models
Source: iScience. 2021 Nov 15;24(12):103463. doi: 10.1016/j.isci.2021.103463 (PMC8710557; doi:10.1016/j.isci.2021.103463)
Supplement: Data S1. Samplix qPCR enrichment data, SNP profiling data and RNAseq details, relating to STAR Methods, and Figure 6 [file mmc3.xlsx]

## Sheet: Samplix qPCR enrichment data
Data S1. Samplix qPCR enrichment data, SNP profiling data and RNAseq details; Reference to STAR methods, and Figure 6.
hSOD1 (WO100000)												https://samplix.com/calculations/known-no-of-targets-per-genome/actual-enrichment-calculator
Target				Sample				Cq value
											Fold Enrichment
hSOD1 (SOD1qPCR1)				Enriched sample				16.08			707x
hSOD1 (SOD1qPCR1)				Enriched sample				15.96
hSOD1 (SOD1qPCR1)				4 ng un-enriched sample				26.36
hSOD1 (SOD1qPCR1)				4 ng un-enriched sample				26.28
hSOD1 (SOD1qPCR1)				Sheath control				N/A
hSOD1 (SOD1qPCR1)				Sheath control				N/A
hSOD1 (SOD1qPCR1)				1 pg dMDA positive control				N/A
hSOD1 (SOD1qPCR1)				1 pg dMDA positive control				N/A
hSOD1 (SOD1qPCR1)				dMDA negative control				N/A
hSOD1 (SOD1qPCR1)				dMDA negative control				N/A
hSOD1 (SOD1qPCR1)				qPCR negative control				N/A
hSOD1 (SOD1qPCR1)				qPCR negative control				N/A
Sod1 3’ homology arm proximal (SOD1-WT-1920)				Enriched sample				15.70			420x
Sod1 3’ homology arm proximal (SOD1-WT-1920)				Enriched sample				15.98
Sod1 3’ homology arm proximal (SOD1-WT-1920)				4 ng un-enriched sample				26.04
Sod1 3’ homology arm proximal (SOD1-WT-1920)				4 ng un-enriched sample				26.04
Sod1 3’ homology arm proximal (SOD1-WT-1920)				Sheath control				N/A
Sod1 3’ homology arm proximal (SOD1-WT-1920)				Sheath control				N/A
Sod1 3’ homology arm proximal (SOD1-WT-1920)				1 pg dMDA positive control				N/A
Sod1 3’ homology arm proximal (SOD1-WT-1920)				1 pg dMDA positive control				N/A
Sod1 3’ homology arm proximal (SOD1-WT-1920)				dMDA negative control				N/A
Sod1 3’ homology arm proximal (SOD1-WT-1920)				dMDA negative control				N/A
Sod1 3’ homology arm proximal (SOD1-WT-1920)				qPCR negative control				N/A
Sod1 3’ homology arm proximal (SOD1-WT-1920)				qPCR negative control				N/A
Sod1 3' homology arm distal (SOD1qPCR3)				Enriched sample				15.25			1171x
Sod1 3' homology arm distal (SOD1qPCR3)				Enriched sample				15.05
Sod1 3' homology arm distal (SOD1qPCR3)				4 ng un-enriched sample				26.27
Sod1 3' homology arm distal (SOD1qPCR3)				4 ng un-enriched sample				25.95
Sod1 3' homology arm distal (SOD1qPCR3)				Sheath control				N/A
Sod1 3' homology arm distal (SOD1qPCR3)				Sheath control				N/A
Sod1 3' homology arm distal (SOD1qPCR3)				1 pg dMDA positive control				N/A
Sod1 3' homology arm distal (SOD1qPCR3)				1 pg dMDA positive control				N/A
Sod1 3' homology arm distal (SOD1qPCR3)				Water dMDA negative control				N/A
Sod1 3' homology arm distal (SOD1qPCR3)				Water dMDA negative control				N/A
Sod1 3' homology arm distal (SOD1qPCR3)				qPCR negative control				N/A
Sod1 3' homology arm distal (SOD1qPCR3)				qPCR negative control				N/A
hTARDBP (SO100273)
Target				Sample				Cq value
											Fold Enrichment
Tardbp 5' homology arm distal (TARDBP_60kb_4)				Enriched sample				18.33			272x
Tardbp 5' homology arm distal (TARDBP_60kb_4)				Enriched sample				18.52
Tardbp 5' homology arm distal (TARDBP_60kb_4)				4 ng un-enriched sample				25.86
Tardbp 5' homology arm distal (TARDBP_60kb_4)				4 ng un-enriched sample				25.81
Tardbp 5' homology arm distal (TARDBP_60kb_4)				Sheath control				N/A
Tardbp 5' homology arm distal (TARDBP_60kb_4)				Sheath control				N/A
Tardbp 5' homology arm distal (TARDBP_60kb_4)				1 pg dMDA positive control				38.06
Tardbp 5' homology arm distal (TARDBP_60kb_4)				1 pg dMDA positive control				38.60
Tardbp 5' homology arm distal (TARDBP_60kb_4)				Water dMDA negative control				35.45
Tardbp 5' homology arm distal (TARDBP_60kb_4)				Water dMDA negative control				35.67
Tardbp 5' homology arm distal (TARDBP_60kb_4)				qPCR negative control				N/A
Tardbp 5' homology arm distal (TARDBP_60kb_4)				qPCR negative control				N/A
Tardbp 5' homology arm proximal (612585_7)				Enriched sample				18.16			523x
Tardbp 5' homology arm proximal (612585_7)				Enriched sample				18.20
Tardbp 5' homology arm proximal (612585_7)				4 ng un-enriched sample				26.19
Tardbp 5' homology arm proximal (612585_7)				4 ng un-enriched sample				26.23
Tardbp 5' homology arm proximal (612585_7)				Sheath control				N/A
Tardbp 5' homology arm proximal (612585_7)				Sheath control				N/A
Tardbp 5' homology arm proximal (612585_7)				1 pg dMDA positive control				N/A
Tardbp 5' homology arm proximal (612585_7)				1 pg dMDA positive control				N/A
Tardbp 5' homology arm proximal (612585_7)				Water dMDA negative control				N/A
Tardbp 5' homology arm proximal (612585_7)				Water dMDA negative control				N/A
Tardbp 5' homology arm proximal (612585_7)				qPCR negative control				N/A
Tardbp 5' homology arm proximal (612585_7)				qPCR negative control				N/A
Human TARDBP gene (hTARDBP_136)				Enriched sample				17.07			796x
Human TARDBP gene (hTARDBP_136)				Enriched sample				17.14
Human TARDBP gene (hTARDBP_136)				4 ng un-enriched sample				26.12
Human TARDBP gene (hTARDBP_136)				4 ng un-enriched sample				26.12
Human TARDBP gene (hTARDBP_136)				Sheath control				N/A
Human TARDBP gene (hTARDBP_136)				Sheath control				N/A
Human TARDBP gene (hTARDBP_136)				1 pg dMDA positive control				N/A
Human TARDBP gene (hTARDBP_136)				1 pg dMDA positive control				N/A
Human TARDBP gene (hTARDBP_136)				Water dMDA negative control				N/A
Human TARDBP gene (hTARDBP_136)				Water dMDA negative control				N/A
Human TARDBP gene (hTARDBP_136)				qPCR negative control				N/A
Human TARDBP gene (hTARDBP_136)				qPCR negative control				N/A
Tardbp 3' homology arm (148655_394)				Enriched sample				18.96			276x
Tardbp 3' homology arm (148655_394)				Enriched sample				18.92
Tardbp 3' homology arm (148655_394)				4 ng un-enriched sample				26.38
Tardbp 3' homology arm (148655_394)				4 ng un-enriched sample				26.24
Tardbp 3' homology arm (148655_394)				Sheath control				36.15
Tardbp 3' homology arm (148655_394)				Sheath control				36.91
Tardbp 3' homology arm (148655_394)				1 pg dMDA positive control				N/A
Tardbp 3' homology arm (148655_394)				1 pg dMDA positive control				N/A
Tardbp 3' homology arm (148655_394)				Water dMDA negative control				39.02
Tardbp 3' homology arm (148655_394)				Water dMDA negative control				N/A
Tardbp 3' homology arm (148655_394)				qPCR negative control				N/A
Tardbp 3' homology arm (148655_394)				qPCR negative control				N/A
hFUS (SO100211)
Target				Sample				Cq value
											Fold Enrichment
Fus 5' homology arm (q100211_1-1)				Enriched sample				14.69			382x
Fus 5' homology arm (q100211_1-1)				Enriched sample				15.34
Fus 5' homology arm (q100211_1-1)				5 ng un-enriched sample				25.08
Fus 5' homology arm (q100211_1-1)				5 ng un-enriched sample				24.95
Fus 5' homology arm (q100211_1-1)				Sheath control				N/A
Fus 5' homology arm (q100211_1-1)				1 pg dMDA positive control				N/A
Fus 5' homology arm (q100211_1-1)				dMDA negative control				32.70
Fus 5' homology arm (q100211_1-1)				qPCR negative control				37.82
Fus 5' homology arm (q100211_1-1)				qPCR negative control				N/A
FUS 3' UTR (q100211_2-2)				Enriched sample				15.23			354x
FUS 3' UTR (q100211_2-2)				Enriched sample				15.13
FUS 3' UTR (q100211_2-2)				5 ng un-enriched sample				24.54
FUS 3' UTR (q100211_2-2)				5 ng un-enriched sample				24.58
FUS 3' UTR (q100211_2-2)				Sheath control				N/A
FUS 3' UTR (q100211_2-2)				1 pg dMDA positive control				N/A
FUS 3' UTR (q100211_2-2)				dMDA negative control				N/A
FUS 3' UTR (q100211_2-2)				qPCR negative control				N/A
FUS 3' UTR (q100211_2-2)				qPCR negative control				N/A
Fus 3' homology arm (q100211_3-2)				Enriched sample				13.02			1534x
Fus 3' homology arm (q100211_3-2)				Enriched sample				13.00
Fus 3' homology arm (q100211_3-2)				5 ng un-enriched sample				24.77
Fus 3' homology arm (q100211_3-2)				5 ng un-enriched sample				24.53
Fus 3' homology arm (q100211_3-2)				Sheath control				32.97
Fus 3' homology arm (q100211_3-2)				1 pg dMDA positive control				N/A
Fus 3' homology arm (q100211_3-2)				dMDA negative control				39.09
Fus 3' homology arm (q100211_3-2)				qPCR negative control				N/A
Fus 3' homology arm (q100211_3-2)				qPCR negative control				N/A

## Sheet: Minimuga SNP panel chr 7
chromosome	position	SNP name	hFUS allele 1	hFUS allele 2	C57BL/6J	129X1/SvJ		Colour key		DE Genes in region with 129 identity (het or hom)
7	3144489	SBT070125779	C	C	C	C		yellow = divergent SNPs		Coordinate on chr7	Transcript ID	Transcript name
7	3148340	SBJ070125933	T	T	T	T		<116878328=B6 hom		118104378	ENSMUST00000172457	Rps15a-207
7	3180765	SBJ070127230	C	C	C	T		117044155-119090538=129/B6 het		118109064	ENSMUST00000106588	Rps15a-201
7	3184754	SBT070127390	T	T	T	C		120192519-129357839=129 hom*		118114785	ENSMUST00000128482	Rps15a-203
7	3188483	SBT070127539	A	A	A	G		>129557884=B6 hom		118592516	ENSMUST00000207147	B230311B06Rik-201
7	3199690	SBJ070127987	A	A	A	G				126690678	ENSMUST00000084586	Slx1b-201
7	3222741	SBT070128909	C	C	C	T		*hFUS+homology arm span is		126766334	ENSMUST00000032944	Gdpd3-201
7	3287797	SBT070131511	C	C	C	T		within this region of 129 hom identity		126766847	ENSMUST00000205468	Gdpd3-202
7	3297011	B10070003297	C	C	C	C		but all the SNPs in this panel fall		126767175	ENSMUST00000206350	Gdpd3-204
7	3311202	SBJ070132448	G	G	G	A		outside of the hFUS+homology arm span		128439777	ENSMUST00000106226	Tial1-202
7	3325556	SBT070133022	G	G	G	A				128744943	ENSMUST00000042942	Sec23ip-201
7	3325725	SBT070133029	G	G	G	A
7	3339924	SBJ070133596	T	T	T	C
7	3370550	SBJ070134822	A	A	A	G
7	3371326	SBJ070134853	T	T	T	C
7	3400176	SBT070136007	A	A	A	A
7	3427917	SBJ070137116	C	C	C	A
7	3622711	SBT070144908	A	A	A	G
7	3626872	SBT070145074	C	C	C	A
7	3627752	SBJ070145110	C	C	C	T
7	3647485	SBJ070145899	T	T	T	C
7	3649040	gUNC12372829	T	T	T	C
7	3650325	SBJ070146013	A	A	A	G
7	3667010	SBT070146680	A	A	A	G
7	3667263	SBJ070146690	G	G	G	T
7	3950012	SFC070158000	G	G	G	G
7	4350873	gJAX00190001	T	T	T	C
7	4485311	SBT070179412	G	G	G	G
7	4523768	SBT070180950	C	C	C	C
7	4530835	SBJ070181233	T	T	T	T
7	4530925	SBT070181237	C	C	C	C
7	4560270	SBT070182410	G	G	G	A
7	4743344	SBT070189733	C	C	C	T
7	4747455	SBT070189898	T	T	T	C
7	4751503	SBJ070190060	G	G	G	A
7	4757245	SBT070190289	C	C	C	T
7	4782958	SBJ070191318	G	G	G	G
7	4818048	gUNC12382380	C	C	C	C
7	4823147	SBT070192925	C	C	C	C
7	4859120	SBJ070194364	C	C	C	T
7	4874185	SBT070194967	T	T	T	C
7	4876043	SBJ070195041	A	A	A	A
7	4876234	SBT070195049	C	C	C	C
7	5900596	gUNC12389803	T	T	T	H
7	6039475	gUNCHS019443	G	G	G	H
7	6141523	S1L070245660	G	G	G	G
7	6146322	SFT070245852	G	G	G	G
7	6470346	S6J070258813	C	C	C	A
7	6677334	gUNC12400258	T	T	T	T
7	6724109	B6_07-006676820-S	T	T	T	T
7	6890526	S6Y070275621	A	A	A	G
7	7117054	S3N070284682	A	A	A	G
7	7278824	mUNC070006538	A	A	A	C
7	7868860	DIV070007868	-	-	N	N
7	7922466	SNJ070316898	C	C	C	C
7	8065520	SAJ070322620	C	C	C	C
7	8493764	DIV070008493	-	-	N	N
7	10237970	S3J070409518	C	C	C	C
7	10369464	UNCHS019452	G	G	G	G
7	10616361	gICR1791	G	G	G	G
7	11248356	gICR1796	-	-	N	N
7	11701512	mbackupUNC070619888	G	G	G	G
7	11704884	S2C070468195	A	A	A	A
7	12477383	gUNC12422348	T	T	T	T
7	13001772	SBT070520070	G	G	G	G
7	13018915	SBT070520756	G	G	G	G
7	13022416	gJAX00148771	T	T	T	C
7	13022416	gJAX00148771b	T	T	T	C
7	13041506	gUNCHS019472	A	A	A	A
7	13053508	SBJ070522140	C	C	C	C
7	13084090	SBJ070523363	G	G	G	A
7	13086698	SBT070523467	T	T	T	C
7	13094306	SBJ070523772	T	T	T	T
7	13099834	SBJ070523993	G	G	G	A
7	13130784	SBT070525231	G	G	G	G
7	13259578	SBT070530383	C	C	C	C
7	13260473	SBJ070530418	C	C	C	C
7	13262390	SBT070530495	T	T	T	T
7	13267127	SBT070530685	A	A	A	A
7	13269321	SBT070530772	T	T	T	T
7	13350550	gUNC12430602	-	-	N	N
7	13979477	mbackupUNC071736088	C	C	c	C
7	14578124	mUNC12442110	A	A	A	G
7	15426867	DIV070015426	T	T	T	T
7	15910650	mUNC070621878	A	A	A	A
7	15934950	SBT070637398	G	G	G	G
7	16044382	B10070016044	G	G	G	G
7	16339355	SFC070653574	C	C	C	C
7	16497837	S2J070659913	C	C	C	C
7	16785596	gUNC12455891	C	C	C	T
7	17159155	gUNC12460972	T	T	T	C
7	17639496	gJAX00632646	T	T	T	T
7	18008132	mUNC070025817	C	C	C	A
7	18215827	B10070018215	C	C	C	C
7	18306047	S1L070732241	C	C	C	C
7	18721256	gUNC12473470	G	G	G	G
7	19177709	S6T070767108	A	A	A	G
7	19348890	mbackupUNC070037076	G	G	G	A
7	19471788	S3C070778871	T	T	T	C
7	19482853	SSR070779314	C	C	C	T
7	19602315	SAJ070784092	G	G	G	G
7	20042398	gJAX00633185	T	T	T	C
7	20526950	DIV070020526	T	G	h	G
7	21130712	SFR070845228	G	G	G	G
7	21268549	mbackupUNC070042912	T	T	T	T
7	21389971	SNJ070855598	T	T	T	G
7	22795069	mUNC_rs32440957	T	T	T	N
7	23385844	mUNC12490509	C	C	C	C
7	23822197	gUNC12493438	G	G	G	T
7	24117545	SSR070964701	C	C	C	A
7	24286567	gUNCHS019547	T	T	T	G
7	24345244	SBR070973809	A	A	A	A
7	25184792	gUNC12511825	T	T	t	C
7	25577912	gJAX00633649	T	T	T	T
7	26384833	mJAX00633736	G	G	G	G
7	26551898	gJAX00633760	G	G	G	G
7	27077219	gUNC12528423	T	T	T	C
7	27153275	SBT071086131	A	A	A	A
7	27357927	SBB071094317	C	C	C	C
7	27666124	SFT071106644	T	T	T	G
7	28041804	backupUNC070627737	A	A	A	A
7	28069086	gUNC12541477	G	G	G	T
7	28174649	S2C071126985	T	T	T	T
7	28602122	SFH071144084	T	T	T	C
7	28721621	gUNC12548196	T	T	T	C
7	28809021	SS1071152360	C	C	C	C
7	29385283	gUNC12556892	C	C	C	A
7	29537458	B10070029537	T	T	T	T
7	29950861	gUNC12563949	T	T	T	T
7	30432397	gUNCHS019637	C	C	C	C
7	30724568	SS6071228982	A	A	A	A
7	30756193	JAX00634665	C	C	C	T
7	30774372	S6J071230974	C	C	C	C
7	30823159	UNC12577238	A	A	A	A
7	31044881	gUNC12580381	A	A	A	G
7	31078452	SS6071243138	T	T	T	C
7	31212821	B10070031212	T	T	T	T
7	31357192	gJAX00634830	T	T	T	T
7	31941372	gUNCJPD003022	-	-	N	N
7	32510858	DIV070032510	A	A	A	N
7	33318143	gJAX00149954	T	T	T	G
7	33583810	B10070033583	A	A	A	A
7	34193094	mJAX00150020	T	T	T	T
7	34209093	S1H071368363	C	C	C	C
7	34294209	S6J071371768	G	G	G	T
7	34603821	UNC12602224	A	A	A	G
7	34704762	SS6071388190	T	T	T	C
7	34786477	UNC12605168	G	G	G	G
7	34798213	gUNC12605417	G	G	G	A
7	35008829	SFT071400353	A	A	A	A
7	35277723	gUNC12612281	-	-	N	N
7	35414122	ST2071416564	C	C	C	T
7	35623670	ST2071424946	G	G	G	A
7	35753585	gUNC12620224	C	C	C	T
7	35993165	S3C071439726	T	T	T	T
7	36098829	UNC12625610	T	T	T	T
7	36099881	ST2071443995	C	C	C	T
7	36100220	SX1071444008	C	C	C	T
7	36101962	ST2071444078	A	A	A	G
7	36125871	ST2071445034	T	T	T	C
7	36199762	SX1071447990	A	A	A	C
7	36316086	ST2071452643	C	C	C	A
7	36342091	gUNC12629908	G	G	G	G
7	36354553	ST2071454182	T	T	T	C
7	36383657	ST2071455346	T	T	T	T
7	36384607	ST2071455384	C	C	C	C
7	36408599	UNC12631322	G	G	G	G
7	36440165	ST2071457606	A	A	A	A
7	36441053	ST2071457642	T	T	T	T
7	36493222	UNC12632852	C	C	C	C
7	36616522	ST2071464660	C	C	C	C
7	36623795	ST2071464951	A	A	A	A
7	36628751	ST2071465150	G	G	G	G
7	36712182	gUNC12636653	A	A	A	A
7	36743675	SS1071469747	T	T	T	T
7	36795775	SX1071471831	A	A	A	A
7	36811288	S2H071472451	G	G	G	G
7	36900758	SX1071476030	T	T	T	T
7	36922007	S2R071476880	T	T	T	T
7	36941401	UNC12640450	G	G	G	G
7	37161882	UNC12643987	C	C	C	C
7	37186222	SS1071487448	C	C	C	C
7	37263506	SS6071490540	G	G	G	G
7	37286478	UNC12646173	T	T	T	T
7	37301889	UNC12646440	C	C	C	C
7	37370917	gUNC12647389	C	C	C	C
7	37474211	mUNC12649074	A	A	A	A
7	37525285	UNC12649716	G	G	G	G
7	37543479	S3N071501739	G	G	G	G
7	37777640	gUNCHS019767	G	G	G	G
7	37857668	UNC12654130	C	C	C	C
7	37921873	SX1071516874	C	C	C	C
7	37941797	gJAX00150300	C	C	C	C
7	38209229	SX1071528369	G	G	G	G
7	39471560	SFH071578862	G	G	G	G
7	39527486	SS6071581099	G	G	G	G
7	39530748	SS6071581229	T	T	T	T
7	39531634	SS6071581265	C	C	C	C
7	39535987	SS6071581439	A	A	A	A
7	39543344	JAX00636482	C	C	C	C
7	39668891	gICR5847	T	T	T	T
7	40058156	SS6071602326	C	C	C	C
7	40126088	SS6071605043	T	T	T	T
7	40432153	SBJ071617286	G	G	G	G
7	40610778	gUNC12680979	A	A	A	A
7	40882863	S3T071635314	G	G	G	G
7	41121384	gJAX00636873	-	-	N	N
7	41946975	gJAX00150542	C	C	C	C
7	42338140	gUNC12698837	-	-	N	N
7	42541810	gUNC12701119	T	T	T	T
7	42951951	gJAX00637020	A	A	A	A
7	43320677	S3J071732827	G	G	G	G
7	43634698	gUNC12709504	C	C	C	T
7	43816702	gUNC12711275	C	C	C	T
7	44114883	gUNC12715257	A	A	A	G
7	44405611	SS1071776224	G	G	G	G
7	44421789	SX1071776871	C	C	C	C
7	44487385	mUNC070089575	T	T	T	C
7	44582805	SAH071783312	A	A	A	A
7	44777340	SX1071791093	T	T	T	C
7	44901097	S1L071796043	G	G	G	G
7	45256496	SX1071810259	G	G	G	T
7	45571617	S3J071822864	T	T	T	T
7	45575672	gUNC12731598	T	T	T	C
7	45614042	SBJ071824561	C	C	C	C
7	45848873	B10070045848	A	A	A	A
7	46053126	gUNC12738460	-	-	N	N
7	46297173	gUNC12743323	G	G	G	A
7	46556731	SX1071862269	G	G	G	A
7	46593579	SX1071863743	T	T	T	C
7	47118392	SX1071884735	C	C	C	T
7	47342938	B10070047342	G	G	G	G
7	47656034	gUNCHS019910	-	-	N	N
7	48221905	mbackuprs31415664	A	A	A	C
7	48241514	SX1071929660	T	T	T	G
7	48955051	SX1071958202	T	T	T	C
7	48969775	SX1071958791	A	A	A	G
7	48987736	gUNC12786478	C	C	C	T
7	48992712	SX1071959708	A	A	A	G
7	49040366	B10070049040	T	T	T	T
7	49449114	gUNCHS019932	A	A	A	G
7	49664685	SX1071986587	C	C	C	T
7	49709644	S1H071988385	C	C	C	C
7	49823745	S3C071992949	G	G	G	G
7	49955559	SBH071998222	G	G	G	G
7	50208075	gUNC12805712	A	A	A	A
7	50593770	gUNC12810598	C	C	C	T
7	51160449	mUNC070500524	A	A	A	G
7	51701797	SSH072068071	C	C	C	C
7	51706237	SX1072068249	T	T	T	C
7	51745564	SX1072069822	C	C	C	T
7	52016604	gUNC12830572	C	C	C	T
7	52240910	SFH072089636	A	A	A	A
7	52315939	SAJ072092637	G	G	G	G
7	52444669	mUNC070657683	-	-	N	N
7	53282742	gUNC12854618	T	T	T	N
7	53330140	SX1072133205	T	T	T	T
7	53958726	mbackupUNC070186230	G	G	G	A
7	53960856	SFT072158434	C	C	C	C
7	54263564	gUNC12873458	T	T	T	T
7	55022899	S6J072200915	T	T	T	C
7	55063256	SX1072202530	T	T	T	C
7	55310086	S6Y072212403	T	T	T	C
7	55333220	SFR072213328	T	T	T	C
7	55344851	gUNCHS020003	C	C	C	C
7	55498124	SX1072219924	G	G	G	A
7	55813293	SX1072232531	G	G	G	T
7	56026009	gUNC12899972	C	C	C	A
7	56340737	S2C072253629	C	C	C	C
7	56487514	S2H072259500	A	A	A	A
7	56558671	gUNC12907010	A	A	A	G
7	56797589	S2T072271903	-	-	a	G
7	57442441	mUNC070217623	A	A	A	G
7	57821920	SBR072312876	G	G	G	G
7	57957658	S6H072318306	C	C	C	C
7	58032946	gUNC12930484	G	G	G	T
7	58114011	SX1072324560	T	T	T	C
7	58774153	mJAX00151798	T	T	T	T
7	59214988	mUNC12945770	A	A	A	G
7	60099131	SX1072403965	C	C	C	T
7	60542742	gUNC12952242	-	-	g	A
7	60746963	gUNCHS020076	-	-	N	N
7	60984285	SAH072439371	A	A	A	G
7	61009876	S2J072440395	G	G	G	G
7	61395409	mUNC070514593	G	G	G	N
7	61823039	mJAX00151985	C	C	C	T
7	62240225	S6J072489609	A	A	A	G
7	62305639	SBT072492225	A	A	A	C
7	62895166	gUNCHS020098	A	A	A	G
7	63080046	B10070063080	G	G	G	G
7	63148999	S2R072525959	T	T	T	C
7	63163433	S2H072526537	G	G	G	A
7	63191432	S6T072527657	C	C	C	C
7	63430373	SBC072537214	G	G	G	G
7	63499809	SAJ072539992	T	T	T	T
7	63570450	gUNC12986262	T	T	T	T
7	63749998	S6Y072549999	C	C	C	C
7	64018218	mJAX00641392	C	C	C	T
7	64038926	S6J072561557	T	T	T	T
7	64202606	S1H072568104	G	G	G	A
7	64317122	B10070064317	G	G	G	G
7	64375009	S6J072575000	G	G	G	T
7	64526648	gUNC12998908	T	T	T	T
7	64572685	backupJAX00641493	A	A	A	A
7	64714909	S1J072588596	G	G	G	G
7	65091839	B10070065091	G	G	G	G
7	65113514	gUNC13007707	C	C	C	C
7	65856837	mUNC070517053	A	A	A	A
7	65964060	SX1072638562	C	C	C	T
7	66137339	gUNCHS020162	A	A	A	A
7	66172968	S1L072646918	G	G	G	G
7	66195974	SX1072647838	C	C	C	C
7	66343308	gJAX00641895	A	A	A	G
7	66758914	SX1072670356	C	C	C	T
7	66797950	SFT072671918	T	T	T	C
7	66937769	S6J072677510	A	A	A	C
7	67042671	mUNC13036158	G	G	G	A
7	67333634	gUNCHS020199	-	-	N	N
7	67662394	S1J072706495	C	C	C	C
7	67735897	SX1072709435	A	A	A	G
7	67847004	S3N072713880	C	C	C	T
7	67860682	SX1072714427	G	G	G	T
7	68081323	mJAX00642310	T	T	T	C
7	68236728	SBT072729469	T	T	T	C
7	68833882	gUNCHS020247	T	T	T	T
7	69248068	mUNC13066627	-	-	G	A
7	70111526	gUNC13076624	T	T	T	C
7	70381973	SBH072815278	T	T	T	T
7	70481213	mUNC070311637	G	G	G	T
7	70493913	SFJ072819756	C	C	C	C
7	70500999	S6J072820039	A	A	A	G
7	70567874	S6N072822714	G	G	G	G
7	70725137	S2J072829005	G	G	G	G
7	70810942	B10070070810	C	C	C	C
7	71176160	gUNC13090495	G	G	G	A
7	71605722	S6Y072864228	C	C	C	C
7	71719169	gUNC13097972	A	A	A	G
7	72089558	gUNC13104259	G	G	G	G
7	72921292	gUNC13117741	C	C	C	T
7	73337131	gUNC13123285	G	G	G	G
7	73551530	SBR072942061	T	T	T	T
7	73895855	S3R072955834	C	C	C	C
7	73925096	S6J072957003	G	G	G	G
7	74170328	SX1072966813	C	C	C	C
7	74210188	mUNC070320079	A	A	A	G
7	74485460	gUNCHS020330	T	T	T	T
7	75375600	gUNC13153943	G	G	G	G
7	75708490	SNJ073028339	A	A	A	A
7	75768444	gUNC13158239	A	A	A	A
7	75866666	SBB073034666	T	T	T	T
7	76062261	SAH073042490	A	A	A	G
7	76121396	S6R073044855	C	C	C	G
7	76290476	mUNC070598406	T	T	T	T
7	76537037	B10070076537	C	C	C	C
7	76583593	SX1073063343	C	C	C	T
7	77240527	S6J073089621	T	T	T	C
7	77397881	gUNC13178786	C	C	C	C
7	77424283	S2R073096971	A	A	A	A
7	77865913	SX1073114636	T	T	T	C
7	77970155	gUNC13186199	C	C	C	C
7	78461634	gUNC13192480	A	A	A	A
7	78881817	SBR073155272	G	G	G	G
7	78972841	SX1073158913	C	C	C	T
7	79090932	gUNC13202249	G	G	G	G
7	79118924	SX1073164756	A	A	A	A
7	79187706	SS6073167508	G	G	G	G
7	79587197	S2C073183487	T	T	T	T
7	79711974	gUNC13209247	G	G	G	A
7	80386493	mJAX00153376	A	A	A	G
7	80743066	gUNCHS020429	A	A	A	G
7	81132023	gUNC13225670	C	C	C	T
7	81923457	mJAX00645215	G	G	G	A
7	82270633	S3C073290825	T	T	T	T
7	82390057	S3N073295602	C	C	C	C
7	82918665	B10070082918	C	C	C	C
7	82961053	mUNC13250985	T	T	T	C
7	83216160	SX1073328646	C	C	C	C
7	83449428	mUNC070530383	G	G	G	G
7	83950052	UNC13264007	T	T	T	T
7	83997879	UNC13264696	C	C	C	C
7	84028736	SFT073361149	C	C	C	T
7	84037201	SAJ073361488	T	T	T	T
7	84264172	B10070084264	C	C	C	C
7	84289158	SX1073371566	C	C	C	C
7	84486306	gUNC13271165	C	C	C	C
7	84986525	mJAX00153722	C	C	C	C
7	85325639	gJAX00232530	A	A	A	A
7	85513099	SX1073420523	T	T	T	T
7	85819140	gJAX00153780	A	A	a	G
7	86555026	S6Y073462201	A	A	A	A
7	86663999	gJAX00153844	A	A	A	G
7	87127600	gUNC13307687	A	A	A	G
7	87691179	mUNC13315592	G	G	G	A
7	87691179	mUNC13315592b	G	G	G	A
7	88005370	S3H073520214	C	C	C	C
7	88789676	gUNC13324767	C	C	C	C
7	88909118	S6N073556364	T	T	T	T
7	88944220	S1L073557768	G	G	G	G
7	89151950	gJAX00154029	A	A	A	A
7	89305174	ST2073572206	T	T	T	T
7	89331132	gUNCHS020605	A	A	A	A
7	89337188	ST2073573487	G	G	G	G
7	89592185	SS1073583687	G	G	G	A
7	89749399	ST2073589975	T	T	T	C
7	89749947	mbackupJAX00646432	C	C	C	T
7	89749947	mbackupJAX00646432b	C	C	C	T
7	89876116	ST2073595044	C	C	C	T
7	90329057	SS1073613162	T	T	T	C
7	90372650	gUNC13343575	C	C	C	C
7	91139032	gUNC13354082	T	T	T	T
7	91240296	gUNC13355832	C	C	C	A
7	91971134	S3J073678845	T	T	T	T
7	92026166	S6H073681046	G	G	G	G
7	92088730	mUNC070359148	T	T	T	G
7	92307358	S6J073692294	A	A	A	G
7	92679504	gUNCHS020670	G	G	G	A
7	93000120	gUNC13380176	T	T	T	C
7	93138132	SFT073725525	G	G	G	G
7	93138745	S6N073725549	G	G	G	G
7	93391339	SAC073735653	C	C	C	C
7	93562605	S3R073742504	C	C	C	C
7	93606462	gUNC13387872	A	A	A	A
7	93902580	SBJ073756103	C	C	C	C
7	94335587	gUNC13399180	T	T	T	C
7	94533699	SFT073781347	A	A	A	A
7	94955416	mUNC070366427	A	A	A	G
7	95283487	S2R073811339	G	G	G	G
7	95764883	gUNC13419135	C	C	C	C
7	95789181	B10070095789	G	G	G	G
7	96037863	mUNC070678404	T	T	T	T
7	96335811	UNC13427270	A	A	A	A
7	96414801	SFC073856592	C	C	C	C
7	96453890	SS1073858155	G	G	G	G
7	97055885	gUNC13437800	C	C	C	T
7	97260868	gUNC13439071	C	C	C	C
7	97879330	gUNC13446795	T	T	T	T
7	98201292	SBJ073928051	C	C	C	C
7	98316150	SBB073932646	C	C	C	C
7	98661466	S1L073946458	G	G	G	G
7	98803703	S2C073952148	G	G	G	G
7	98809179	gUNCHS020792	A	A	A	A
7	99003270	S1H073960130	T	T	T	T
7	99007410	gJAX00154770	A	A	A	G
7	99175890	B6_07-106324400-S	G	G	G	G
7	99222519	S3C073968900	C	C	C	C
7	99222621	S3C073968904	T	T	T	T
7	99396687	B10070099396	C	C	C	C
7	99603079	S2T073984123	T	T	T	T
7	99619685	S3C073984787	G	G	G	G
7	99915618	S3J073996624	A	A	A	A
7	100028563	gUNC13474911	C	C	C	T
7	100418529	UNCHS020848	G	G	G	A
7	100667736	gUNC13482701	A	A	A	G
7	101035331	gUNC13487524	T	T	T	C
7	101072021	S2H074042880	A	A	A	A
7	101461889	gUNC13491180	A	A	A	A
7	101688254	S6T074067530	A	A	A	G
7	102262367	mJAX00649287	A	A	A	A
7	102853148	SFJ074114125	G	G	G	G
7	103081218	gUNC13515090	A	A	A	A
7	103537006	gUNC13521757	G	G	G	A
7	103828179	S6H074153127	A	A	A	G
7	103871006	S6J074154840	G	G	G	G
7	103958701	gUNC13531279	-	-	N	N
7	104242541	S2H074169701	C	C	C	C
7	104480595	gJAX00155180	G	G	G	A
7	105438447	mUNC13548497	C	C	C	C
7	105516375	SBH074220655	A	A	A	A
7	105551819	S6J074222072	A	A	A	G
7	105741689	S3J074229667	G	G	G	G
7	106476301	gUNC13554698	T	T	T	C
7	106927469	S6Y074277098	T	T	T	C
7	106999162	mUNC13561391	T	T	T	T
7	107174758	SFT074286990	A	A	A	G
7	107601918	gUNC13568970	A	A	A	G
7	107613105	mbackupUNC070399178	A	A	A	G
7	108112151	gUNC13575506	A	A	A	A
7	108924588	SS1074356983	G	G	G	G
7	109135401	gUNC13589089	G	G	G	G
7	109308322	SBJ074372332	-	-	C	C
7	109495720	gUNC13593219	G	G	G	G
7	110280353	mUNC070683191	T	T	T	T
7	110492617	gUNCHS021044	T	T	T	T
7	111018392	S3R074440735	A	A	A	A
7	111189969	gJAX00155663	T	T	T	T
7	111998229	gUNC13625638	T	T	T	G
7	112633309	gUNC13635236	G	G	G	A
7	113133877	B10070113133	G	G	G	G
7	113210524	SS1074528420	G	G	G	G
7	113222992	SBC074528919	G	G	G	A
7	113344145	gUNC13645257	G	G	G	T
7	113937074	gJAX00651708	C	C	C	C
7	113954937	SBJ074558197	G	G	G	G
7	114114482	SS1074564579	C	C	C	T
7	114169753	S2T074566790	T	T	T	T
7	114567736	gUNC13659520	T	T	T	T
7	114880882	S1L074595235	C	C	C	C
7	114896359	SAJ074595854	C	C	C	C
7	114963149	S3J074598525	G	G	G	G
7	115084385	gUNC13666424	G	G	G	A
7	115370109	mUNC070408499	G	G	G	T
7	115517880	SFT074620715	C	C	C	T
7	115572135	SS1074622885	A	A	A	A
7	115676795	backupJAX00155998	A	A	A	G
7	115928538	S1J074637141	G	G	G	A
7	116099096	S2R074643963	T	T	T	C
7	116117732	backupUNC070738764	A	A	A	A
7	116117732	gbackupUNC070738764	A	A	A	A
7	116525707	SSH074661028	C	C	C	A
7	116558497	gUNC13682685	A	A	A	G
7	116677232	SS1074667089	C	C	C	C
7	116878328	SS1074675133	G	G	G	G
7	117044155	gUNCHS021261	T	C	T	C	117044155
7	117437064	B10070117437	T	T	T	T
7	117476907	SBH074699076	G	G	G	G
7	117607487	S3J074704299	T	C	C	T
7	117766372	mUNC070427068	T	G	T	G
7	117831686	UNC13702326	A	C	C	A
7	117834273	S2T074713370	T	G	T	G
7	117953846	UNC13704478	A	G	G	A
7	118144737	UNC13707460	C	C	C	C
7	118207086	UNC13707837	T	C	T	C
7	118274027	UNC13708362	T	C	C	T
7	118313290	UNC13709012	T	G	T	G
7	118313290	gUNC13709012	T	G	T	G
7	118380184	UNC13710166	T	G	T	G
7	118386014	JAX00652846	A	G	A	G
7	118460763	UNC13711577	A	A	A	A
7	118503425	UNC13712372	T	C	C	T
7	118591036	UNC13714177	A	G	G	A
7	118648605	UNC13714923	A	G	G	A
7	118667709	UNC13715322	T	G	T	G
7	118788129	UNC13717473	A	G	A	G
7	118864000	UNC13718766	A	A	A	A
7	118873619	JAX00156239	T	C	T	C
7	118929376	UNC13719930	T	C	C	T
7	118942469	UNC13720079	T	T	T	T
7	118963470	S3C074758538	A	G	A	G
7	119046169	UNC13721675	C	C	C	C
7	119072632	UNC13722021	A	G	A	G
7	119090301	UNC13722252	G	G	G	G
7	119090538	JAX00653136	T	G	T	G	119090538
7	119130295	UNC13722818	A	A	A	A
7	119216208	gUNC13723665	G	G	G	G
7	119284225	UNC13724350	C	C	C	C
7	119377489	UNC13725957	C	C	C	C
7	119659960	UNC13729015	T	T	T	T
7	119704394	JAX00156302	G	G	G	G
7	119704394	gJAX00156302	G	G	G	G
7	119720011	UNC13729630	G	G	G	G
7	119927223	UNC13731124	C	C	C	C
7	120096902	UNC13733059	T	T	T	T
7	120192519	gUNC13734325	C	C	T	C	120192519
7	120263040	SFT074810521	C	C	T	C
7	120670188	S1L074826807	C	C	C	C
7	120959271	gUNC13741625	T	T	T	T
7	121140839	SAC074845633	C	C	C	C
7	121461746	SBB074858469	G	G	G	G
7	121525281	S3T074861011	C	C	C	C
7	121548307	SAC074861932	C	C	C	C
7	121590756	gJAX00156443	A	A	A	A
7	121909040	ST2074876361	T	T	T	T
7	122009236	B10070122009	G	G	G	G
7	122158829	gUNC13754066	A	A	A	A
7	122741120	gUNC13761022	A	A	A	A
7	123218033	SFJ074928721	G	G	G	G
7	123299178	gUNCHS021434	T	T	T	T
7	123687613	S3J074947504	G	G	G	G
7	123790670	gUNC13771702	C	C	C	C
7	124677409	gUNC13782677	T	T	C	T
7	124708451	ST2074988338	T	T	G	T
7	124708944	ST2074988357	A	A	G	A
7	125042809	ST2075001712	T	T	C	T
7	125083362	gUNC13789085	G	G	T	G
7	125092872	ST2075003714	A	A	G	A
7	125118660	S6J075004746	C	C	T	C
7	125309706	UNC13792351	C	C	C	C
7	125334273	JAX00654805	A	A	A	A
7	125392961	UNC13793270	A	A	A	A
7	125392961	gUNC13793270	A	A	A	A
7	125445964	UNC13794073	C	C	T	C
7	125705810	mUNC070560009	A	A	G	A
7	126085398	UNC13800390	G	G	A	G
7	126132639	JAX00156784	A	A	C	A
7	126163105	gUNC13800900	G	G	A	G
7	126285417	backupJAX00655058	A	A	C	A
7	126300086	UNC13802208	G	G	A	G
7	126634798	SBH075065391	C	C	C	C
7	126715463	S6R075068618	G	G	A	G
7	126822234	UNC13806960	T	T	T	T
7	126993493	gUNC13808080	C	C	C	C
7	127013666	S6J075080546	G	G	A	G
7	127024333	S2J075080973	C	C	C	C
7	127103974	UNC13809062	C	C	C	C
7	127305407	UNC13811649	T	T	T	T
7	127434812	B10070127434	T	T	T	T
7	127576739	mUNC13813881	-	-	G	N
7	127882611	UNC13816259	A	A	A	A
7	128215893	gUNC13820253	C	C	C	C
7	128529795	UNC13823755	C	C	C	C
7	128672446	S3T075146897	C	C	C	C
7	128741846	UNC13825909	T	T	G	T
7	128906341	UNC13828717	A	A	G	A
7	128906341	gUNC13828717	A	A	G	A
7	128951498	UNC13829668	A	A	G	A
7	129023169	SAJ075160926	C	C	C	C
7	129066833	SBH075162673	C	C	C	C
7	129164453	UNC13833491	C	C	T	C
7	129196134	gUNCJPD003315	T	T	T	T
7	129357839	UNC13837035	G	G	A	G	129357839
7	129557884	UNC13840814	G	G	G	A	129557884
7	129801949	UNC13844829	A	A	A	C
7	129960836	gUNC13847409	A	A	A	A
7	129962729	SFR075198509	G	G	G	G
7	130562359	SBH075222494	C	C	C	C
7	130694128	gUNC13858606	T	T	T	T
7	131334683	S3J075253387	C	C	C	C
7	131538043	S2C075261521	C	C	C	C
7	131621494	UNC13870436	A	A	A	C
7	131677426	gUNC13871220	T	T	T	C
7	132222828	gUNCHS021665	-	-	N	N
7	132824725	UNC13888519	T	T	T	T
7	132897148	JAX00656441	A	A	A	G
7	132897544	UNC13889260	C	C	C	A
7	132897544	gUNC13889260	C	C	C	A
7	133078825	JAX00656486	T	T	T	T
7	133100570	B10070133100	G	G	G	G
7	133112065	UNC13891624	A	A	A	A
7	133222921	UNC13893173	A	A	A	A
7	133459663	UNC13896788	A	A	A	A
7	133649858	mUNC13899375	A	A	A	A
7	133756187	UNC13900625	A	A	A	A
7	133790498	UNC13901047	G	G	G	G
7	133822811	SFR075352912	C	C	C	C
7	133881331	UNC13902381	T	T	T	T
7	133904275	JAX00656658	C	C	C	C
7	133936223	UNC13903025	A	A	A	A
7	133936223	gUNC13903025	A	A	A	A
7	134130102	JAX00656708	C	C	C	T
7	134190689	JAX00157392	C	C	C	A
7	134201866	UNC13906967	G	G	G	A
7	134207736	JAX00157393	C	C	C	A
7	134352458	S3J075374098	G	G	G	G
7	134360217	UNC13908981	A	A	A	A
7	134371164	UNC13909190	C	C	C	C
7	134395012	UNC13909527	C	C	C	C
7	134435601	UNC13910242	A	A	A	A
7	134463638	UNC13910491	A	A	A	A
7	134502899	UNC13911088	G	G	G	G
7	134507769	UNC13911158	T	T	T	T
7	134517604	SFJ075380704	G	G	G	G
7	134573859	UNC13912073	T	T	T	T
7	134586350	UNC13912308	T	T	T	T
7	134685489	UNC070580996	G	G	G	A
7	134696482	UNC13914188	C	C	C	T
7	134783126	S2J075391325	G	G	G	G
7	134784006	ST2075391360	G	G	G	G
7	134820863	ST2075392834	T	T	T	T
7	134821188	mUNC13916408	A	A	A	A
7	135083124	gJAX00157459	T	T	T	T
7	136065888	S3J075442635	G	G	G	G
7	136156191	gUNCHS021796	T	T	T	T
7	136478908	SFJ075459156	C	C	C	C
7	136713526	gUNC13942733	A	A	A	A
7	137265978	gUNC13950386	A	A	A	A
7	137906730	gJAX00157670	C	C	C	C
7	137984007	SBC075519360	T	T	T	T
7	138249463	mUNC13967232	-	-	N	N
7	138294110	S2C075531764	G	G	G	G
7	138307242	S2H075532289	A	A	A	A
7	138678716	S1H075547148	G	G	G	G
7	138932873	gUNC13979374	C	C	C	T
7	138972845	ST2075558913	C	C	C	A
7	139001085	gUNC13980835	T	T	T	C
7	139130991	mUNC13982472	A	A	A	G
7	139134277	ST2075565371	G	G	G	T
7	139172313	ST2075566892	A	A	A	G
7	139192116	mJAX00658025	A	A	A	A
7	139222009	gUNC13983934	A	A	A	G
7	139263259	ST2075570530	G	G	G	G
7	139294990	ST2075571799	C	C	C	C
7	139577051	mUNC13988613	C	C	C	C
7	139785941	gUNC13991887	C	C	C	C
7	139940388	gUNC13994286	G	G	G	G
7	139941138	gJAX00157824	T	T	T	T
7	140242325	gUNC13998623	-	-	c	C
7	140821590	mrepB6_07-148007489-S	A	A	A	A
7	141313834	gUNC14011266	C	C	C	C
7	142384143	gUNC14022222	T	T	T	T
7	142438497	SNJ075697539	G	G	G	G
7	142521678	S2J075700867	T	T	T	T
7	143123209	gUNC14029372	A	A	A	A
7	143559178	gUNCHS021959	T	T	T	C
7	144168765	S6T075766750	G	G	G	G
7	144173726	S2T075766949	G	G	G	G
7	144244153	SSR075769766	G	G	G	G
7	144397959	gUNCHS021996	G	G	G	A
7	144835603	gUNC14047362	C	C	C	T
7	145013059	SBH075800522	C	C	C	C
7	145055024	SFT075802200	C	C	C	C
7	145057784	S6R075802311	A	A	A	G
7	145072886	SAJ075802915	G	G	G	G
7	145193772	SAH075807750	T	C	H	T

## Sheet: RNAseq details
Sample	animal ID	Genotype	Number of input reads	Uniquely mapped reads number	Uniquely mapped reads %	Average input read length	i7 Barcode	i5 Barcode	Filename SRA
WT1	HU-FUS-WT-B6-IC/21.1b	Fus/Fus	25903967	19921733	76.91	61	7033 AGATAG	5033 CCACAT	33_AGATAG_33_CCACAT_R1.fastq.gz
WT2	HU-FUS-WT-B6-IC/21.2g	Fus/Fus	28969450	22176609	76.55	61	7034 TTGGTA	5034 GTTGAG	34_TTGGTA_34_GTTGAG_R1.fastq.gz
WT3	HU-FUS-WT-B6-IC/21.3f	Fus/Fus	29097411	23265646	79.96	62	7035 GTTACC	5035 AGGAGA	35_GTTACC_35_AGGAGA_R1.fastq.gz
WT4	HU-FUS-WT-B6-IC/23.1k	Fus/Fus	32068099	25126258	78.35	62	7036 CGCAAC	5036 CAGCCG	36_CGCAAC_36_CAGCCG_R1.fastq.gz
hFUS1	HU-FUS-WT-B6-IC/21.2h	HU-FUS/HU-FUS	20053593	16025553	79.91	62	7041 CTCTCG	5041 TTATGA	41_CTCTCG_41_TTATGA_R1.fastq.gz
hFUS2	HU-FUS-WT-B6-IC/21.3e	HU-FUS/HU-FUS	37070908	29580033	79.79	62	7042 TGACAC	5042 CCCTCG	42_TGACAC_42_CCCTCG_R1.fastq.gz
hFUS3	HU-FUS-WT-B6-IC/21.3g	HU-FUS/HU-FUS	39091648	31138180	79.65	62	7043 AAGACA	5043 CTCGAT	43_AAGACA_43_CTCGAT_R1.fastq.gz
hFUS4	HU-FUS-WT-B6-IC/23.1g	HU-FUS/HU-FUS	23189841	18674834	80.53	62	7044 ACAGAT	5044 AGTGTC	44_ACAGAT_44_AGTGTC_R1.fastq.gz
FushetKO1	FUS-TM1-1-B6/17.1f	Fus/-	22920291	18278618	79.75	62	7045 TAGGCT	5045 GATACG	45_TAGGCT_45_GATACG_R1.fastq.gz
FushetKO2	FUS-TM1-1-B6/17.1h	Fus/-	41141885	32655775	79.37	61	7046 CTCCAT	5046 GAGTTA	46_CTCCAT_46_GAGTTA_R1.fastq.gz
FushetKO3	FUS-TM1-1-B6/18.1f	Fus/-	20162173	14850953	73.66	62	7047 GCATGG	5047 AGTTAG	47_GCATGG_47_AGTTAG_R1.fastq.gz
FushetKO4	FUS-TM1-1-B6/18.1g	Fus/-	40000875	31432989	78.58	62	7048 AATAGC	5048 TCGCGC	48_AATAGC_48_TCGCGC_R1.fastq.gz
Tissue		spinal cord
age		3 months
sex		male
input reads range		20-41 million
Library preparation using Lexogn CORALL Total RNA-Seq Library Prep Kit with Poly(A) selection
SR75 (single read 75 bp) High Output sequencing on Illumina NextSeq 500
Data was analysed using the Lexogen CORALL Data Analysis Pipeline, including sequence QC (fastqc), read trimming (cutadapt), mapping, quantification, and differential expression.
FASTQ files of raw reads were mapped to the GRCm38 mouse genome using STAR.
Gene and transcript expression were estimated with Lexogen’s Mix2 software.
Transcript level differential expression was performed using DESeq2
								2062
								2125
								2079
								2142
